# Supplementary material for: Sex and HDAC4 Differently Affect the Pathophysiology of Amyotrophic Lateral Sclerosis in SOD1-G93A Mice
Source: Int J Mol Sci. 2022 Dec 21;24(1):98. doi: 10.3390/ijms24010098 (PMC9820722; doi:10.3390/ijms24010098)
Supplement: Supplementary file 1 [file ijms-24-00098-s001.zip]

Archive with 1 entries (1 files):
- ijms-2064245-supplementary.pdf
